# Supplementary material for: Epithelial–Mesenchymal Transition Expression Profile Stratifies Human Glioma into Two Distinct Tumor-Immune Subtypes
Source: Brain Sci. 2023 Mar 5;13(3):447. doi: 10.3390/brainsci13030447 (PMC10046881; doi:10.3390/brainsci13030447)
Supplement: Supplementary file 1 [file brainsci-13-00447-s001.zip]

Archive with 2 entries (2 files):
- Supplementary Dataset.xlsx
- Supplementary Figures and Tables.pdf
